# Supplementary material for: Drug Repurposing for COVID-19 by Constructing a Comorbidity Network with Central Nervous System Disorders
Source: Int J Mol Sci. 2024 Aug 16;25(16):8917. doi: 10.3390/ijms25168917 (PMC11354300; doi:10.3390/ijms25168917)
Supplement: Supplementary file 1 [file ijms-25-08917-s001.zip]

Archive with 4 entries (4 files):
- ijms-3136905-supplementary.pdf
- Table S1 Shared genes of COVID-19 and four CNS disorders.xlsx
- Table S2 The GOBP enrichment results of the comorbidity network.xlsx
- Table S3 The KEGG pathway enrichment results of the comorbidity network.xlsx
