# Supplementary material for: Drug Repurposing for COVID-19 by Constructing a Comorbidity Network with Central Nervous System Disorders
Source: Int J Mol Sci. 2024 Aug 16;25(16):8917. doi: 10.3390/ijms25168917 (PMC11354300; doi:10.3390/ijms25168917)
Supplement: Supplementary file 1 [file ijms-25-08917-s001.zip › Table S1 Shared genes of COVID-19 and four CNS disorders.xlsx]

## Sheet: Table S1 Shared genes of COVID-
Gene symbol	CNS disorder
ADAM10	AD+ASD+PD
HFE	AD+ASD+PD
PLAU	AD+MS+PD
IDE	AD+PD
TOMM40	AD+PD
CLU	AD+PD
PSEN2	AD+ASD+PD
NECTIN2	AD+MS+PD
DHCR24	AD+ASD
HMOX1	AD+PD
SLC30A6	AD
IGF2R	AD+MS+PD
TPI1	AD+ASD
GAPDH	AD+PD
NFE2L2	AD+ASD+PD
ADAMTS1	AD
CAV1	AD+PD
ADAM17	AD+PD
ADAM9	AD
SQSTM1	AD+PD
APOB	AD+PD
AKAP9	AD
MTHFD1L	AD
TGFB2	AD+ASD+PD
AP2A2	AD
DSG2	AD
ALDH1A2	AD
G3BP1	AD+PD
DCAF7	AD
SIGMAR1	AD+PD
BCKDK	AD+ASD+PD
UPK3B	AD
AHCYL1	AD
COMT	AD+ASD+PD
PARP1	AD+PD
CTNNA2	AD
CTSB	AD+PD
CTSD	AD+PD
CUX1	AD+ASD+PD
DBN1	AD+MS+PD
SPRED2	AD+MS
EPHB2	AD+ASD+PD
ALB	AD+PD
ALDH2	AD+PD
FANCD2	AD
SIRT3	AD+MS+PD
NUP62	AD+PD
PLD3	AD
STEAP1B	AD
RNF19A	AD+ASD+PD
GOLIM4	AD
BZW2	AD
UBQLN1	AD+PD
FAS	AD+PD
LDLR	AD+MS+PD
BCAM	AD
NPC1	AD+PD
SERPINE1	AD+PD
APH1A	AD
TMED9	AD+PD
PTPA	AD+PD
NDUFA12	AD
PTPRA	AD+ASD+PD
PVR	AD+MS
SORT1	AD+ASD
SNAP25	AD+ASD+PD
SOAT1	AD+ASD+PD
TGFB1	AD+ASD+MS+PD
TP53	AD+PD
UCHL1	AD+PD
AHNAK	AD
SP6	AD
AGPS	AD
MPZL1	AD
ITM2B	AD
SCARB1	AD
RAB3D	AD
EGR1	AD+PD
HDAC2	AD+PD
ATP7B	AD
RAB5A	AD
S100A9	AD+PD
VDAC1	AD+MS+PD
LRP8	AD+PD
NRG1	AD+ASD+PD
HMGCR	AD
ACAT1	AD
OGDH	AD+PD
SET	AD+ASD
BLVRA	AD
ECE1	AD
CHMP2B	AD+PD
SGSM3	AD+PD
APRT	AD+PD
NOTCH1	AD+ASD
TNFRSF1A	AD+ASD+MS
RIPK1	AD+PD
CD44	AD+PD
TMED10	AD+PD
MARK2	AD+ASD+PD
FKBP4	AD+PD
GJA1	AD
HMGA1	AD
HSPA1A	AD+ASD+PD
IGFBP3	AD
MARK1	AD+ASD+PD
PON2	AD+PD
COX5A	AD+ASD+PD
NES	AD+PD
NQO1	AD+PD
ELAVL2	AD+ASD+PD
TMEM97	AD
HLA-A	AD+ASD+MS+PD
HSPA5	AD+PD
HSPA8	AD+PD
ATM	AD+PD
P4HB	AD+PD
CALML5	AD
SPTBN1	AD+PD
STXBP3	AD+PD
VIM	AD+PD
DDR1	AD
RAB7A	AD+PD
RAB10	AD+PD
GBA	AD+PD
HNRNPA1	AD+PD
HSPA9	AD+PD
ITPR3	AD+ASD+PD
LGALS3	AD+PD
MFGE8	AD+PD
NOTCH3	AD
FAM20C	AD
CIP2A	AD
UGCG	AD
PABPC4	AD
STUB1	AD+PD
AKR1A1	AD+PD
CREB3	AD
PITRM1	AD
IMMT	AD+PD
CIT	AD+PD
CS	AD+ASD
F2RL1	AD+PD
FAT1	AD
AATF	AD
GLO1	AD+ASD
CISD3	AD
GPX1	AD+PD
ANXA5	AD+PD
HMGCS2	AD+MS
ITPR1	AD+ASD+PD
LMNA	AD+ASD+PD
LMNB1	AD
LOX	AD
MEOX2	AD
ACO1	AD+PD
NPTX1	AD
NTS	AD+ASD+PD
SDF4	AD
GOLM1	AD
SBNO1	AD+ASD+PD
PROS1	AD+PD
RPS6	AD+ASD+PD
SFPQ	AD
GORASP1	AD
TGFBR2	AD
TLE1	AD
EFHD2	AD
ECHDC3	AD
MED23	AD
CD38	AD+ASD+PD
BAG3	AD+PD
PTGES	AD+ASD+PD
CDH1	AD+MS
PDIA6	AD
STIP1	AD
PHB2	AD+ASD
MGLL	AD+PD
CRYZ	AD+PD
DNMT1	AD+ASD+PD
FKBP1A	AD+PD
GGT1	AD
GPI	AD
SETD2	AD+ASD+PD
TBK1	AD+PD
NCAPH2	AD+MS
ANXA6	AD
HLA-C	AD+ASD+PD
HMOX2	AD+PD
IL6ST	AD
ITGB1	AD
RHOA	AD
LIG3	AD
MARK3	AD
MET	AD+ASD+MS
ABCC1	AD
MTHFD1	AD+PD
ATP12A	AD
TMED7	AD+PD
ADIPOR1	AD
ANGPT4	AD
LSR	AD
PKM	AD
PON3	AD
PRKAR1A	AD+PD
PNPLA2	AD
CCND1	AD
RPL29	AD
SIL1	AD+ASD
TGFBR1	AD
SLC30A1	AD
CALR	AD+PD
SNX27	AD
USP9X	AD
ARHGEF2	AD
SLC33A1	AD+ASD+PD
GDF15	AD+PD
NPEPPS	AD+MS+PD
VPS26A	AD+PD
MICA	AD
BCAP31	AD
STAM2	AD
TCIRG1	AD
COG5	AD
ATP5PD	AD
HYOU1	AD
SLC35A1	AD
NPC2	AD+PD
HSPH1	AD
C1QL1	AD
RAB31	AD
TBC1D8	AD
TREX1	AD
LRIG3	AD
PLIN2	AD
OCIAD2	AD
IL31RA	AD
CPT1A	AD
CSE1L	AD
TLE5	AD+PD
DLG1	AD+PD
DSC3	AD
EEF1A1	AD+PD
AHR	AD+ASD+PD
EIF2S3	AD
EIF4A1	AD
EIF4G2	AD
CTTN	AD
ERBB2	AD+MS+PD
ETFA	AD
FANCG	AD
SLC29A4	AD
FGFR1	AD
FHL2	AD
RAB21	AD
FLNB	AD+PD
SEPTIN8	AD
NBEAL2	AD
SCFD1	AD
WASHC4	AD
UBR4	AD
COTL1	AD
SIRT5	AD+PD
CBX5	AD
BRD4	AD
LRP10	AD+PD
GART	AD+MS
FBXO2	AD+PD
GFER	AD
TNFRSF21	AD
GNAI1	AD
GOLGA2	AD
GPM6A	AD
GPR39	AD
SPCS1	AD
GSK3A	AD
GUSB	AD
HOOK2	AD+PD
PSAT1	AD+PD
NOP53	AD
HDLBP	AD
ACACA	AD+ASD+PD
HLA-G	AD+ASD+MS
HNRNPA2B1	AD
HSPA2	AD
DNAJB1	AD+PD
TNC	AD
IDH1	AD
AMIGO2	AD+PD
IRAK1	AD
ITPR2	AD
JAK2	AD+ASD
LDHA	AD
MARCKS	AD
MDH1	AD
MDH2	AD
MOV10	AD
MYH9	AD
NACA	AD
SEPTIN2	AD
NEU1	AD
NUP98	AD
ATP2B4	AD
OAT	AD
ACO2	AD+PD
ATP5F1B	AD+PD
HP1BP3	AD
PC	AD
NT5C3A	AD
ECSIT	AD
HOOK1	AD
PFKFB3	AD+MS
ATP5PF	AD
PHB	AD+ASD+PD
SERPINE2	AD
PLAT	AD
PMM2	AD
ATP5PO	AD
POR	AD+ASD
PPIB	AD
PPIC	AD
DYM	AD
FOCAD	AD
PPL	AD+ASD
SLC6A15	AD
PPT1	AD
PRKACA	AD+PD
CDK5RAP2	AD
SELENOS	AD
TWSG1	AD
PSMD2	AD
PSMD3	AD+MS
PSMD7	AD
RTN4	AD
TMEM159	AD
NLN	AD+PD
XPO5	AD+PD
RNF213	AD
EPG5	AD
PTPN11	AD
PTBP2	AD
RAD23B	AD
TRIM27	AD+PD
BRD2	AD
RPL13	AD
RPL15	AD
BCS1L	AD
BLM	AD
NUCKS1	AD+PD
SLC16A1	AD+PD
SLC22A5	AD+PD
SQLE	AD
STIM1	AD+PD
VAMP2	AD+ASD
TARBP2	AD
ELOC	AD
TCF4	AD+ASD
TGFBI	AD
TLE3	AD
TPM1	AD+PD
NR2C2	AD
C5	AD
SLC35A2	AD
EZR	AD
REEP5	AD
DDX39B	AD
MUL1	AD+ASD+PD
NARS2	AD
PTGES2	AD
TM2D3	AD
NUBPL	AD+MS
NDFIP1	AD+MS+PD
H4C1	AD
HOOK3	AD
GNPAT	AD
DEGS1	AD
PRKRA	AD+MS+PD
USO1	AD+PD
GBF1	AD+PD
GPAA1	AD
TMEM11	AD
TAX1BP1	AD
EIF2S2	AD+PD
USP13	AD+PD
SELENBP1	AD
SPAG9	AD
CLDN1	AD
SLC16A4	AD
SYNGR3	AD
NOLC1	AD
GAL3ST1	AD
BAG5	AD+PD
BAG2	AD
CD81	AD
PTDSS1	AD
KIAA0319	AD+ASD
TOMM70	AD
HNRNPDL	AD
CHD8	ASD
PCDH9	ASD
NEMF	ASD
JAKMIP1	ASD
NRP2	ASD
DLGAP4	ASD+PD
EXT1	ASD
WDFY3	ASD
NF1	ASD
SMS	ASD+PD
UBE4A	ASD
CYP1B1	ASD+PD
CASK	ASD+PD
TIMELESS	ASD
FGA	ASD
HAVCR1	ASD
GPR37	ASD+PD
CAPRIN1	ASD
MBNL1	ASD
ASNS	ASD
MSN	ASD
MIB1	ASD
CMIP	ASD
ARFGEF1	ASD+PD
SLU7	ASD
RBFOX3	ASD
DDT	ASD
DHCR7	ASD
EEF1A2	ASD+PD
FH	ASD
ERC1	ASD
PEG10	ASD
TNPO3	ASD+MS
IL17RA	ASD
KCTD13	ASD
XRCC6	ASD
ZBTB20	ASD
H1-4	ASD
HMGN1	ASD
LDHB	ASD
C4orf3	ASD
MYH10	ASD
NEO1	ASD
PRKAG2	ASD
POMGNT1	ASD
PSMD12	ASD
VPS18	ASD
RAB2A	ASD
CLIP1	ASD
TOR3A	ASD
SLC3A2	ASD
TAZ	ASD
XPO1	ASD
CNTNAP3	ASD
ACTN4	ASD
GAN	ASD
STX16	ASD
HERC1	ASD
CLDN12	ASD
FADS2	ASD
PPIL3	PD
PCNT	PD
PRKAR2A	PD
FYCO1	PD
GLA	PD
RNF41	PD
GIGYF2	PD
RAB8A	PD
RAB1A	PD
NDUFAF2	PD
MAT2B	PD
VPS11	PD
HEATR3	PD
TOR1A	PD
FKBP7	PD
FKBP10	PD
WFS1	PD
ACAD9	PD
VPS13A	PD
CAV2	PD
SARM1	PD
NDUFA10	PD
SUGT1	PD
FKBP3	PD
CALD1	PD
SEPHS1	PD
YKT6	PD
GNAL	PD
UBIAD1	PD
RAB32	PD
CA12	PD
ATR	PD
IL13RA1	PD
OPN3	PD
SLC2A6	PD
OSMR	PD
NOTCH2	PD
RHEB	PD
PROCR	PD
VPS41	PD
GNAQ	PD
AKR1B1	PD
GABARAPL2	PD
NCEH1	PD
PIP4P2	PD
STX6	PD
NDRG1	PD
DICER1	PD
TRIM9	PD
PSMD11	PD
PSMC4	PD
DNAJA2	PD
ATXN10	PD
NSF	PD
NCAPG2	PD
LCLAT1	PD
BNIP3L	PD
QSOX1	PD
ERBB3	PD
GORASP2	PD
ELOVL7	PD
MTX1	PD
ORAI1	PD
PDIA3	PD
ST8SIA4	PD
FGB	PD
FKBP9	PD
UGT1A9	PD
HSPA1L	PD
SEC16A	PD
RPL32	PD
ARPC3	PD
TFB1M	PD
RPS8	PD
LAD1	PD
PGK1	PD
REL	MS+PD
EIF2B1	PD
ELF4	PD
SHMT2	PD
DNAJB6	PD
SGTA	PD
HSP90B1	PD
H3C1	PD
