# Supplementary material for: Drug Repurposing for COVID-19 by Constructing a Comorbidity Network with Central Nervous System Disorders
Source: Int J Mol Sci. 2024 Aug 16;25(16):8917. doi: 10.3390/ijms25168917 (PMC11354300; doi:10.3390/ijms25168917)
Supplement: Supplementary file 1 [file ijms-25-08917-s001.zip › Table S2 The GOBP enrichment results of the comorbidity network.xlsx]

## Sheet: Table S2
ID	Description	pvalue	p.adjust	qvalue	geneID	Count	type
GO:0042060	wound healing	9.32e-25	2.81e-21	1.6e-21	ADAM17/AHNAK/ANXA5/ANXA6/CAV1/CD44/CLDN1/DDR1/EPHB2/ERBB2/ERBB3/IL6ST/ITGB1/JAK2/LOX/MYH9/NF1/NOTCH2/NRG1/PLAT/PLAU/PPL/RHOA/SCARB1/SERPINE1/TGFB1/TGFB2/TGFBR1/TGFBR2	29	M1
GO:0060537	muscle tissue development	3.4e-13	2.68e-10	1.52e-10	CAV1/CAV2/DLG1/DSG2/EGR1/ERBB3/FHL2/GJA1/ITGB1/LOX/NF1/NOTCH1/NOTCH2/NRG1/RHOA/TGFB1/TGFB2/TGFBR1/TGFBR2	19	M1
GO:0010631	epithelial cell migration	3.71e-13	2.68e-10	1.52e-10	ADAM17/ADAM9/ADIPOR1/ANGPT4/FGFR1/ITGB1/MET/MYH9/NF1/NOTCH1/PTPN11/RHOA/S100A9/SCARB1/TGFB1/TGFB2/TGFBR1/TGFBR2	18	M1
GO:0090132	epithelium migration	4.25e-13	2.68e-10	1.52e-10	ADAM17/ADAM9/ADIPOR1/ANGPT4/FGFR1/ITGB1/MET/MYH9/NF1/NOTCH1/PTPN11/RHOA/S100A9/SCARB1/TGFB1/TGFB2/TGFBR1/TGFBR2	18	M1
GO:0001667	ameboidal-type cell migration	4.86e-13	2.68e-10	1.52e-10	ADAM17/ADAM9/ADIPOR1/ANGPT4/ANXA6/FGFR1/GJA1/ITGB1/MET/MYH9/NF1/NOTCH1/PTPN11/RHOA/S100A9/SCARB1/TGFB1/TGFB2/TGFBR1/TGFBR2	20	M1
GO:0090130	tissue migration	5.32e-13	2.68e-10	1.52e-10	ADAM17/ADAM9/ADIPOR1/ANGPT4/FGFR1/ITGB1/MET/MYH9/NF1/NOTCH1/PTPN11/RHOA/S100A9/SCARB1/TGFB1/TGFB2/TGFBR1/TGFBR2	18	M1
GO:0007162	negative regulation of cell adhesion	3.74e-12	1.41e-09	8.01e-10	ADAM10/CDH1/DLG1/EPHB2/ERBB2/ERBB3/JAK2/LGALS3/NF1/NOTCH1/PTPN11/RHOA/SERPINE1/TGFB1/TGFBI/TNFRSF21	16	M1
GO:0018108	peptidyl-tyrosine phosphorylation	4.28e-12	1.41e-09	8.01e-10	ADAM17/ANGPT4/CAV1/CD44/CD81/DDR1/EPHB2/ERBB2/ERBB3/FGFR1/IL31RA/IL6ST/JAK2/MET/PTPN11/TGFB1/TNFRSF1A	17	M1
GO:0033674	positive regulation of kinase activity	4.44e-12	1.41e-09	8.01e-10	ADAM17/ADAM9/CCND1/CD81/DDR1/DLG1/EGR1/ERBB2/ERBB3/FGFR1/JAK2/MARK2/MET/NRG1/RHOA/TGFB1/TGFB2/TGFBR2	18	M1
GO:0018212	peptidyl-tyrosine modification	4.67e-12	1.41e-09	8.01e-10	ADAM17/ANGPT4/CAV1/CD44/CD81/DDR1/EPHB2/ERBB2/ERBB3/FGFR1/IL31RA/IL6ST/JAK2/MET/PTPN11/TGFB1/TNFRSF1A	17	M1
GO:0045333	cellular respiration	1.75e-14	1.44e-11	1.12e-11	ACO1/ACO2/COX5A/CS/ETFA/FH/IDE/IDH1/MDH1/MDH2/NDUFA10/NDUFA12/OGDH/SHMT2	14	M2
GO:0009060	aerobic respiration	2.73e-14	1.44e-11	1.12e-11	ACO1/ACO2/COX5A/CS/FH/IDE/IDH1/MDH1/MDH2/NDUFA10/NDUFA12/OGDH/SHMT2	13	M2
GO:0006099	tricarboxylic acid cycle	5.33e-14	1.88e-11	1.46e-11	ACO1/ACO2/CS/FH/IDH1/MDH1/MDH2/OGDH	8	M2
GO:0015980	energy derivation by oxidation of organic compounds	1.54e-12	3.57e-10	2.78e-10	ACO1/ACO2/COX5A/CS/ETFA/FH/IDE/IDH1/MDH1/MDH2/NDUFA10/NDUFA12/OGDH/SHMT2	14	M2
GO:0006090	pyruvate metabolic process	1.69e-12	3.57e-10	2.78e-10	GPI/LDHA/LDHB/OGDH/PC/PGK1/PKM/TPI1/VDAC1/SLC16A1	10	M2
GO:0043648	dicarboxylic acid metabolic process	1.38e-11	2.3e-09	1.78e-09	FH/IDH1/MDH1/MDH2/MTHFD1/MTHFD1L/OAT/OGDH/SHMT2	9	M2
GO:0046364	monosaccharide biosynthetic process	1.52e-11	2.3e-09	1.78e-09	AKR1A1/AKR1B1/GPI/MDH1/MDH2/NLN/PC/PGK1/TPI1	9	M2
GO:0005996	monosaccharide metabolic process	1.8e-11	2.38e-09	1.85e-09	AKR1A1/AKR1B1/BCKDK/GPI/MDH1/MDH2/NLN/PC/PFKFB3/PGK1/PKM/TPI1	12	M2
GO:0019318	hexose metabolic process	1e-10	1.18e-08	9.15e-09	AKR1B1/BCKDK/GPI/MDH1/MDH2/NLN/PC/PFKFB3/PGK1/PKM/TPI1	11	M2
GO:0019319	hexose biosynthetic process	2.6e-10	2.74e-08	2.13e-08	AKR1B1/GPI/MDH1/MDH2/NLN/PC/PGK1/TPI1	8	M2
GO:0016482	cytosolic transport	1.2e-20	1.03e-17	7.15e-18	ERC1/GBF1/HOOK1/HOOK2/HOOK3/RAB21/RAB5A/RAB7A/SORT1/STX16/STX6/VPS11/VPS26A/VPS13A/YKT6/SPAG9	16	M3
GO:0016050	vesicle organization	5.97e-17	2.55e-14	1.77e-14	GBF1/HOOK1/HOOK2/HOOK3/RAB1A/RAB7A/RAB8A/SNAP25/SORT1/STAM2/STX16/STX6/USO1/VAMP2/VPS11/VPS18/VPS41	17	M3
GO:0007034	vacuolar transport	4.6e-16	1.31e-13	9.1e-14	EPG5/HOOK1/HOOK2/HOOK3/IGF2R/RAB7A/SNX27/SORT1/STAM2/VPS11/VPS18/VPS41/VPS13A	13	M3
GO:0022406	membrane docking	7.3e-16	1.56e-13	1.08e-13	RAB3D/RAB7A/RAB8A/SNAP25/STX16/STX6/STXBP3/USO1/VPS11/VPS18/YKT6	11	M3
GO:0048278	vesicle docking	1.27e-15	2.16e-13	1.5e-13	RAB3D/RAB8A/SNAP25/STX16/STX6/STXBP3/USO1/VPS11/VPS18/YKT6	10	M3
GO:0008333	endosome to lysosome transport	5.88e-15	8.36e-13	5.82e-13	EPG5/HOOK1/HOOK2/HOOK3/RAB7A/SNX27/SORT1/VPS11/VPS18/VPS41	10	M3
GO:0140056	organelle localization by membrane tethering	1.33e-14	1.62e-12	1.13e-12	RAB3D/RAB8A/SNAP25/STX16/STX6/STXBP3/USO1/VPS11/VPS18/YKT6	10	M3
GO:0048193	Golgi vesicle transport	3.38e-14	3.6e-12	2.51e-12	COG5/GBF1/GOLGA2/RAB1A/RAB31/RAB8A/SCFD1/SORT1/SPTBN1/STX6/USO1/VAMP2/VPS13A/YKT6	14	M3
GO:0007041	lysosomal transport	5.59e-14	5.3e-12	3.69e-12	EPG5/HOOK1/HOOK2/HOOK3/IGF2R/RAB7A/SNX27/SORT1/VPS11/VPS18/VPS41	11	M3
GO:0016197	endosomal transport	9.25e-14	7.89e-12	5.49e-12	EPG5/ERC1/GBF1/RAB7A/RAB8A/SNX27/SORT1/STAM2/STX16/STX6/VPS26A/YKT6/SPAG9	13	M3
GO:0002181	cytoplasmic translation	1.06e-12	5.19e-10	4.43e-10	EIF2S2/EIF2S3/EIF4A1/NEMF/RPL13/RPL15/RPL29/RPL32/RPS6/RPS8	10	M4
GO:0022613	ribonucleoprotein complex biogenesis	4.55e-08	1.12e-05	9.52e-06	AATF/DDX39B/EIF2S2/EIF2S3/NOLC1/PTBP2/RPS6/RPS8/TFB1M/SLU7	10	M4
GO:0043161	proteasome-mediated ubiquitin-dependent protein catabolic process	2.97e-07	4.87e-05	4.15e-05	NEMF/PSMC4/PSMD11/PSMD12/PSMD2/PSMD3/PSMD7/RAD23B/UCHL1	9	M4
GO:0006413	translational initiation	6.35e-06	0.000779256	0.000664902	EIF2B1/EIF2S2/EIF2S3/EIF4A1/EIF4G2	5	M4
GO:0042176	regulation of protein catabolic process	1.05e-05	0.00102729	0.000876535	EEF1A1/EEF1A2/PSMC4/PSMD2/PSMD3/RAD23B/USP13	7	M4
GO:0002183	cytoplasmic translational initiation	7.36e-05	0.00602374	0.00513978	EIF2S2/EIF2S3/EIF4A1	3	M4
GO:0022618	ribonucleoprotein complex assembly	0.000130153	0.00912927	0.00778958	DDX39B/EIF2S2/EIF2S3/PTBP2/SLU7	5	M4
GO:0071826	ribonucleoprotein complex subunit organization	0.000152606	0.00936619	0.00799173	DDX39B/EIF2S2/EIF2S3/PTBP2/SLU7	5	M4
GO:0001731	formation of translation preinitiation complex	0.000200425	0.00984085	0.00839673	EIF2S2/EIF2S3	2	M4
GO:0036093	germ cell proliferation	0.000200425	0.00984085	0.00839673	EIF2S2/UCHL1	2	M4
GO:0006302	double-strand break repair	2.54e-11	3.64e-08	2.08e-08	ATM/ATR/BLM/FANCD2/LIG3/PARP1/SETD2/TP53/XRCC6/TIMELESS	10	M5
GO:0010332	response to gamma radiation	3.53e-10	1.93e-07	1.1e-07	ATM/ATR/FANCD2/PARP1/TP53/XRCC6	6	M5
GO:0006338	chromatin remodeling	4.04e-10	1.93e-07	1.1e-07	BRD2/CHD8/DNMT1/HDAC2/HMGA1/LMNA/LMNB1/SETD2/TP53/HP1BP3	10	M5
GO:0008156	negative regulation of DNA replication	1.5e-09	5.37e-07	3.06e-07	ATR/BLM/LIG3/TP53/TIMELESS	5	M5
GO:0010212	response to ionizing radiation	2.39e-09	6.87e-07	3.92e-07	ATM/ATR/BLM/FANCD2/PARP1/TP53/XRCC6	7	M5
GO:0051053	negative regulation of DNA metabolic process	3.04e-09	7.28e-07	4.15e-07	ATM/ATR/BLM/LIG3/PARP1/TP53/TIMELESS	7	M5
GO:0000725	recombinational repair	9.77e-09	2e-06	1.14e-06	ATM/BLM/LIG3/PARP1/SETD2/XRCC6/TIMELESS	7	M5
GO:0009314	response to radiation	2.47e-08	4.43e-06	2.52e-06	ATM/ATR/BLM/FANCD2/FANCG/HMGN1/PARP1/TP53/XRCC6	9	M5
GO:0006310	DNA recombination	3.91e-08	6.25e-06	3.56e-06	ATM/BLM/FANCD2/LIG3/PARP1/SETD2/XRCC6/TIMELESS	8	M5
GO:0031570	DNA integrity checkpoint signaling	5.86e-08	8.41e-06	4.8e-06	ATM/ATR/BLM/FANCD2/TP53/TIMELESS	6	M5
GO:0006457	protein folding	6.55e-35	5.97e-32	4.14e-32	BAG2/BAG3/BAG5/DNAJA2/DNAJB1/DNAJB6/FKBP10/FKBP4/FKBP9/HSP90B1/HSPA1A/HSPA1L/HSPA2/HSPA5/HSPA8/HSPH1/HYOU1/PDIA6/PPIB/PPIL3/SIL1/PPIC	22	M6
GO:0061077	chaperone-mediated protein folding	3.03e-17	1.38e-14	9.57e-15	DNAJB1/DNAJB6/FKBP4/HSPA1A/HSPA1L/HSPA2/HSPA5/HSPA8/HSPH1/PPIB	10	M6
GO:0042026	protein refolding	5.87e-15	1.78e-12	1.23e-12	BAG5/DNAJA2/HSPA1A/HSPA1L/HSPA2/HSPA5/HSPA8	7	M6
GO:0051085	chaperone cofactor-dependent protein refolding	1.45e-13	3.3e-11	2.29e-11	DNAJB1/HSPA1A/HSPA1L/HSPA2/HSPA5/HSPA8/HSPH1	7	M6
GO:0051084	'de novo' post-translational protein folding	4.25e-13	7.76e-11	5.37e-11	DNAJB1/HSPA1A/HSPA1L/HSPA2/HSPA5/HSPA8/HSPH1	7	M6
GO:0006458	'de novo' protein folding	9.05e-13	1.38e-10	9.52e-11	DNAJB1/HSPA1A/HSPA1L/HSPA2/HSPA5/HSPA8/HSPH1	7	M6
GO:0006986	response to unfolded protein	3.02e-12	3.94e-10	2.73e-10	BAG3/DNAJB1/HSPA1A/HSPA1L/HSPA2/HSPA5/HSPA8/HSPH1/STUB1	9	M6
GO:0070841	inclusion body assembly	4.03e-12	4.59e-10	3.18e-10	BAG3/BAG5/DNAJB1/DNAJB6/HSPA1A/HSPA2	6	M6
GO:0035966	response to topologically incorrect protein	1.11e-11	1.13e-09	7.82e-10	BAG3/DNAJB1/HSPA1A/HSPA1L/HSPA2/HSPA5/HSPA8/HSPH1/STUB1	9	M6
GO:0090083	regulation of inclusion body assembly	1.26e-10	1.15e-08	7.95e-09	BAG5/DNAJB1/DNAJB6/HSPA1A/HSPA2	5	M6
