# Supplementary material for: Drug Repurposing for COVID-19 by Constructing a Comorbidity Network with Central Nervous System Disorders
Source: Int J Mol Sci. 2024 Aug 16;25(16):8917. doi: 10.3390/ijms25168917 (PMC11354300; doi:10.3390/ijms25168917)
Supplement: Supplementary file 1 [file ijms-25-08917-s001.zip › Table S3 The KEGG pathway enrichment results of the comorbidity network.xlsx]

## Sheet: Sheet1
ID	Description	pvalue	p.adjust	qvalue	geneID	Count	type
hsa05205	Proteoglycans in cancer	6.03e-14	1.04e-11	6.22e-12	857/858/595/960/2017/2064/2065/7430/355/2260/3688/4233/4478/5328/5781/387/7040/7042	18	M1
hsa05206	MicroRNAs in cancer	4.01e-08	2.62e-06	1.57e-06	4363/595/960/2064/2065/7430/4233/4851/4853/4854/5328/387/7042/7431/3371	15	M1
hsa04330	Notch signaling pathway	4.58e-08	2.62e-06	1.57e-06	6868/51107/4851/4853/4854/5664/7088/7090	8	M1
hsa04530	Tight junction	1.76e-07	7.58e-06	4.54e-06	10094/595/9076/2017/1739/2064/7430/3688/4478/4627/387	11	M1
hsa05100	Bacterial invasion of epithelial cells	2.57e-07	8.84e-06	5.3e-06	10094/857/858/999/2017/3688/4233/387	8	M1
hsa05130	Pathogenic Escherichia coli infection	8.18e-07	2.34e-05	1.41e-05	10094/9076/2017/7430/355/2597/3688/4627/5781/387/7132	11	M1
hsa04060	Cytokine-cytokine receptor interaction	1.14e-06	2.8e-05	1.68e-05	355/9518/3597/23765/133396/3572/7040/7042/7046/7048/7132/27242/9180	13	M1
hsa04933	AGE-RAGE signaling pathway in diabetic complications	1.94e-06	4.18e-05	2.51e-05	595/1958/3717/5054/7040/7042/7046/7048	8	M1
hsa04010	MAPK signaling pathway	8.09e-06	0.000154537	9.27e-05	51378/2064/2065/355/2260/4233/4763/7040/7042/7046/7048/7132	12	M1
hsa04520	Adherens junction	1.33e-05	0.000228788	0.000137217	999/2064/2260/4233/387/7046/7048	7	M1
hsa01200	Carbon metabolism	3.51e-19	2.98e-17	2.03e-17	38/48/50/1431/2271/2821/3417/4190/4191/4967/5091/5230/5315/29968/6472/7167	16	M2
hsa00620	Pyruvate metabolism	5.27e-16	2.24e-14	1.53e-14	38/10327/217/2271/2739/3939/3945/4190/4191/5091/5315	11	M2
hsa01230	Biosynthesis of amino acids	2.99e-15	8.47e-14	5.77e-14	48/50/440/1431/3417/27430/5091/5230/5315/29968/6472/7167	12	M2
hsa00020	Citrate cycle (TCA cycle)	2.43e-14	5.15e-13	3.51e-13	48/50/1431/2271/3417/4190/4191/4967/5091	9	M2
hsa00630	Glyoxylate and dicarboxylate metabolism	1.63e-10	2.78e-09	1.89e-09	38/48/50/1431/4190/4191/6472	7	M2
hsa00010	Glycolysis / Gluconeogenesis	2.1e-09	2.97e-08	2.03e-08	10327/217/2821/3939/3945/5230/5315/7167	8	M2
hsa00270	Cysteine and methionine metabolism	9.82e-09	1.19e-07	8.12e-08	10768/3939/3945/27430/4190/4191/29968	7	M2
hsa01210	2-Oxocarboxylic acid metabolism	8.09e-07	8.6e-06	5.85e-06	48/50/1431/3417/4967	5	M2
hsa01240	Biosynthesis of cofactors	1.65e-05	0.000155618	0.000105994	10327/217/27430/4522/25902/29968/6472	7	M2
hsa00670	One carbon pool by folate	0.000160978	0.00136831	0.000931979	4522/25902/6472	3	M2
hsa04140	Autophagy - animal	1.06e-10	3.59e-09	2.56e-09	57724/64689/5861/7879/4218/55823/57617/27072/23001/10652	10	M3
hsa04144	Endocytosis	6.18e-09	1.05e-07	7.48e-08	161/10565/8729/3482/11031/5868/7879/4218/10254/9559	10	M3
hsa04130	SNARE interactions in vesicular transport	4.5e-06	5.1e-05	3.63e-05	8675/10228/6844/10652	4	M3
hsa04148	Efferocytosis	0.000177668	0.00121426	0.000864641	5868/7879/55823/57617/27072	5	M3
hsa05132	Salmonella infection	0.000178567	0.00121426	0.000864641	79443/5868/7879/55823/57617/27072	6	M3
hsa04721	Synaptic vesicle cycle	0.00240825	0.0136467	0.00971748	161/6616/6844	3	M3
hsa04962	Vasopressin-regulated water reabsorption	0.0100633	0.0488789	0.0348054	5868/6844	2	M3
hsa03050	Proteasome	2.7e-09	8.11e-08	3.98e-08	5704/5717/5718/5708/5709/5713	6	M4
hsa05017	Spinocerebellar ataxia	2.56e-06	3.84e-05	1.89e-05	5704/5717/5718/5708/5709/5713	6	M4
hsa05014	Amyotrophic lateral sclerosis	5.38e-06	4.41e-05	2.16e-05	3178/3181/5704/5717/5718/5708/5709/5713	8	M4
hsa03010	Ribosome	6.3e-06	4.41e-05	2.16e-05	6137/6138/6159/6161/6194/6202	6	M4
hsa05012	Parkinson disease	7.34e-06	4.41e-05	2.16e-05	5704/5717/5718/5708/5709/5713/7345	7	M4
hsa05169	Epstein-Barr virus infection	1.88e-05	9.38e-05	4.61e-05	5704/5717/5718/5708/5709/5713	6	M4
hsa05171	Coronavirus disease - COVID-19	4.1e-05	0.000175907	8.64e-05	6137/6138/6159/6161/6194/6202	6	M4
hsa05020	Prion disease	9.97e-05	0.000373776	0.000183609	5704/5717/5718/5708/5709/5713	6	M4
hsa05016	Huntington disease	0.000190449	0.00063483	0.000311847	5704/5717/5718/5708/5709/5713	6	M4
hsa05022	Pathways of neurodegeneration - multiple diseases	0.000301215	0.000903644	0.000443896	5704/5717/5718/5708/5709/5713/7345	7	M4
hsa03460	Fanconi anemia pathway	3.9e-06	0.000244097	0.000191851	545/641/2177/2189	4	M5
hsa04210	Apoptosis	6.51e-06	0.000244097	0.000191851	472/4000/4001/142/7157	5	M5
hsa04110	Cell cycle	0.000262772	0.00656931	0.00516325	472/545/3066/7157	4	M5
hsa04115	p53 signaling pathway	0.000448132	0.00840248	0.00660405	472/545/7157	3	M5
hsa03440	Homologous recombination	0.00320085	0.0351553	0.0276308	472/641	2	M5
hsa05206	MicroRNAs in cancer	0.00333229	0.0351553	0.0276308	472/1786/3066/7157	4	M5
hsa03410	Base excision repair	0.00367907	0.0351553	0.0276308	3980/142	2	M5
hsa04218	Cellular senescence	0.00385555	0.0351553	0.0276308	472/545/7157	3	M5
hsa05165	Human papillomavirus infection	0.00421863	0.0351553	0.0276308	472/545/3066/7157	4	M5
hsa04141	Protein processing in endoplasmic reticulum	4e-17	1.76e-15	9.7e-16	9532/10294/3337/7184/3303/3305/3309/3312/10808/10525/10130/64374/10273	13	M6
hsa04612	Antigen processing and presentation	8.09e-10	1.78e-08	9.79e-09	3107/3135/3303/3305/3306/3309/3312	7	M6
hsa05417	Lipid and atherosclerosis	1.56e-05	0.000229441	0.000126248	7184/3303/3305/3306/3309/3312	6	M6
hsa04915	Estrogen signaling pathway	2.49e-05	0.000273466	0.000150472	2288/7184/3303/3305/3312	5	M6
hsa05134	Legionellosis	0.000416106	0.00312929	0.00172186	3303/3305/3312	3	M6
hsa04144	Endocytosis	0.000426721	0.00312929	0.00172186	3107/3135/3303/3305/3312	5	M6
hsa04213	Longevity regulating pathway - multiple species	0.000535581	0.00336651	0.00185239	3303/3305/3312	3	M6
hsa05020	Prion disease	0.000627928	0.0034536	0.00190031	3303/3305/3309/3312/10963	5	M6
hsa05145	Toxoplasmosis	0.00302685	0.0147979	0.00814239	3303/3305/3312	3	M6
hsa05330	Allograft rejection	0.0044919	0.0193717	0.0106591	3107/3135	2	M6
